# Supplementary material for: Implications of SARS-CoV-2 Mutations for Genomic RNA Structure and Host microRNA Targeting
Source: Int J Mol Sci. 2020 Jul 7;21(13):4807. doi: 10.3390/ijms21134807 (PMC7370282; doi:10.3390/ijms21134807)
Supplement: Supplementary file 1 [file ijms-21-04807-s001.zip]

Archive with 2 entries (2 files):
- Supplemenatry Data-Tables.pdf
- Supplemenatry Figures.pdf
